# Supplementary material for: Immunoinformatics Approach Toward the Introduction of a Novel Multi-Epitope Vaccine Against Clostridium difficile
Source: Front Immunol. 2022 May 26;13:887061. doi: 10.3389/fimmu.2022.887061 (PMC9204425; doi:10.3389/fimmu.2022.887061)
Supplement: Supplementary file 2 [file Table_1.xlsx]

## Sheet: Sheet1
The predicted Cytotoxic T lymphocyte (CTL) epitopes of CdeC and FliD with antigenicity greater than o.4
Protein	Supertype	Start position	Epitope	Antigenicity	Immunogenicity	Allergenicity	Toxicity	Best binding allele	IC50	RANK%	Similarity with human proteins
CdeC	A3	274	AVRAGGGCK	2.1514	0.11817	PROBABLE NON-ALLERGEN	Non-Toxin	HLA-A*30:01	22.67	0.09	－
								HLA-A*03:01	235.49	0.58
	B7	250	AVRNLVLEL	0.4668	0.08749	PROBABLE ALLERGEN
	B62	250		0.4668	0.08749	PROBABLE ALLERGEN
	B44	336	CEPFYELII	0.5146	0.27325	PROBABLE NON-ALLERGEN	Non-Toxin	0
	B44	215	CETTFEFAV	1.4438	0.38157	PROBABLE ALLERGEN
	A1	264	CTEFVALAF	0.6341	0.24083	PROBABLE NON-ALLERGEN	Non-Toxin	HLA-B*15:25	492.91	1.9	－
	B44	21	EEEVYTDEI	0.8609	0.1842
	B8、B58、B62	130	FAIEANRIF	0.402	0.2974	PROBABLE ALLERGEN
	A2	267	FVALAFPAV	1.0868	0.16334	PROBABLE NON-ALLERGEN	Non-Toxin	HLA-A*02:06	3.04	0.02	－
								HLA-A*68:02	7.99	0.06
								HLA-A*02:01	11.86	0.11
								HLA-C*12:03	44.18	0.1
								HLA-C*03:03	48.1	0.12
								HLA-C*03:04	48.1	0.12
								HLA-C*03:02	56.61	0.21
								HLA-C*16:01	116.79	0.35
								HLA-C*12:02	144.08	0.11
								HLA-C*17:01	414.92	0.24
	A3、B27	174	GQASVTIEK	1.0481	0.09379	PROBABLE ALLERGEN
	B7	170	IPSAGQASV	0.414	-0.15401	PROBABLE NON-ALLERGEN	Non-Toxin	HLA-B*07:02	78.88	0.18	－
	A24、B62	375	IQPRLVDTF	1.3873	0.11794	PROBABLE NON-ALLERGEN	Non-Toxin	HLA-A*24:02	297.47	0.31	－
								HLA-A*23:01	315.09	0.45
								HLA-B*15:01	406.99	1.1
	B27、B62	243	KQRGLTVAV	0.4872	0.13434	PROBABLE ALLERGEN
	B44	199	LEDFDLDPL	0.944	0.1484	PROBABLE NON-ALLERGEN	Non-Toxin	HLA-B*40:01	93.82	0.16	－
	B7	301	LPADGRAVT	0.629	0.17388	PROBABLE NON-ALLERGEN	Non-Toxin	HLA-B*07:02	95.11	0.21	－
								HLA-B*56:01	419.25	0.14
	B7	248	TVAVRNLVL	0.5293	1.11331	PROBABLE ALLERGEN
	B27、B39	310	LRQEYQTNL	0.754	-0.02051
	A1	47	NTDNKCECH	0.8719	-0.20706
	B44	312	QEYQTNLTV	0.6395	-0.07273
	B8、B62	234	QGKGKSVAY	1.3194	-0.34393
	B27	244	QRGLTVAVR	0.5803	0.13364	PROBABLE ALLERGEN
	A1、B58、B62	306	RAVTLRQEY	0.6094	0.05112	PROBABLE NON-ALLERGEN	Non-Toxin	HLA-C*16:01	14.48	0.04	－
								HLA-C*03:02	18.89	0.08
								HLA-B*15:25	57.18	0.36
								HLA-C*12:03	62.35	0.14
								HLA-A*30:02	102.86	0.18
								HLA-C*12:02	122.08	0.1
								HLA-B*15:01	215.57	0.65
								HLA-C*02:02	256.78	0.11
								HLA-C*02:09	256.78	0.11
								HLA-B*35:01	376.03	0.4
								HLA-B*58:01	404.36	0.76
	B62	259	RGRCGCTEF	1.3964	0.03606	PROBABLE ALLERGEN
	A2	10	RMMNQPMST	0.4832	-0.43161
	B58、B62	213	RNCETTFEF	1.4116	0.31489	PROBABLE NON-ALLERGEN	Non-Toxin	0
	B27	283	RRVDYVEFT	0.5004	0.22388	PROBABLE ALLERGEN
	A1、A24、B58	284	RVDYVEFTF	1.2835	0.25941	PROBABLE NON-ALLERGEN	Non-Toxin	HLA-A*32:01	30.86	0.04	－
								HLA-B*58:01	97.76	0.34
								HLA-C*05:01	107.78	0.09
								HLA-C*08:02	301.46	0.13
								HLA-B*15:25	327.37	1.5
								HLA-B*13:01	391.92	0.15
	B7	371	SPNPIQPRL	1.2912	0.25941	PROBABLE ALLERGEN
	A1、A26、B58、B62	17	STMNEEEVY	0.4741	0.23686	PROBABLE ALLERGEN
	B8、B39、B62	248	TVAVRNLVL	0.5292	0.11331	PROBABLE ALLERGEN
	B27	275	VRAGGGCKR	2.6696	-0.0598
	B44	340	YELIIPNDI	0.7724	0.25698	PROBABLE NON-ALLERGEN	Non-Toxin	HLA-B*40:02	54.32	0.12	－
								HLA-B*40:01	111.91	0.18
								HLA-B*49:01	206.17	0.05
	A1	25	YTDEINSED	1.1633	0.15034	PROBABLE NON-ALLERGEN	Non-Toxin	0
	B8、B39	287	YVEFTFNTL	0.6416	0.31552	PROBABLE ALLERGEN
Flid	A26	172	DIKASYSEM	1.2644	-0.27633
	A2	59	DLYDKYLSV	0.697	-0.29838
	A26	279	DTEEAVKNM	0.5006	0.02443	PROBABLE NON-ALLERGEN	Non-Toxin	0
	B7	114	EPAKFTIKL	1.1894	-0.06744
	B8	114		1.1894	-0.06744
	B39	114		1.1894	-0.06744
	A1	56	ESKDLYDKY	0.5711	-0.16924
	A26	56		0.5711	-0.16924
	A24	429	EYSGSSTSK	1.8855	-0.40033
	A26	118	FTIKLNSSE	1.8417	-0.42697
	B44	360	GDGKNIIAL	0.7907	0.04816	PROBABLE ALLERGEN
	A3	192	GSSSDINLK	2.9893	-0.08523
	A3	432	GSSTSKLPK	1.0314	-0.39458
	B44	321	KEDMTTEEI	1.2159	0.04784	PROBABLE NON-ALLERGEN	Non-Toxin	HLA-B*40:01	108.87	0.18	－
	B62	476	KEKRLYAKY	0.7372	-0.12518
	B62	189	KQTGSSSDI	1.7523	-0.39679
	B27	478	KRLYAKYSA	0.6001	-0.272
	B58	446	KTASASENV	1.1215	-0.19068
	A2	490	LLNQYSSQM	0.4158	-0.48529
	A1	316	LTDAQKEDM	0.4111	-0.17177
	A1	473	MNDKEKRLY	0.4584	-0.2781
	A1	1	MSSISPIRV	0.6489	0.05124	PROBABLE ALLERGEN
	B39	388	NADTFSKAL	0.4761	-0.15461
	A2	258	NIDNIDYNV	0.9676	0.14427	PROBABLE NON-ALLERGEN	Non-Toxin	HLA-A*02:06	159.74	1.3	－
								HLA-A*02:01	200.87	1.4
								HLA-A*68:02	280.07	0.96
	A3	492	NQYSSQMNY	1.0545	-0.58979
	B27	492		1.0545	-0.58979
	B62	492		1.0545	-0.58979
	B62	71	NSIVSEKAY	0.4647	-0.14125
	A3	265	NVNSKGTAK	2.2672	-0.29105
	A24	104	NYQFAVSQM	0.6871	-0.05014
	B62	384	QISFNADTF	1.0111	0.13603
	A24	493	QYSSQMNYF	0.4485	-0.50589
	A3	468	RLVEKMNDK	0.7015	-0.25365
	B62	130	RQFPPNASG	0.6233	-0.05369
	B58	8	RVTGLSGNF	0.5745	-0.09501
	B62	8		0.5745	-0.09501
	A1	97	SAGAEKINY	1.2047	0.05341
	B44	451	SENVYSKQI	1.3891	-0.36957
	B44	152	SEQDTTSTI	1.0972	-0.05788
	A3	386	SFNADTFSK	0.7445	0.09755	PROBABLE NON-ALLERGEN	Non-Toxin	HLA-A*11:01	269.98	0.88	－
								HLA-A*30:01	499.05	1.8
	B62	256	SFNIDNIDY	0.7269	0.27261	PROBABLE ALLERGEN
	B62	224	SGNKVASVY	0.7666	-0.25757
	A1	193	SSSDINLKV	2.345	-0.04323
	A3	433	SSTSKLPKK	0.6683	-0.50967
	A24	176	SYSEMTGEL	0.4103	-0.00031
	B39	176		0.4103	-0.00031
	A1	447	TASASENVY	0.9484	-0.06252
	B58	447		0.9484	-0.06252
	B62	447		0.9484	-0.06252
	A2	143	TIGDVNIPI	0.5654	0.17327	PROBABLE NON-ALLERGEN	Non-Toxin	HLA-A*02:06	159.74	1.3	－
								HLA-A*02:01	200.87	1.4
								HLA-A*68:02	280.07	0.96
	A1	85	TSSDESIIV	0.6531	0.10047	PROBABLE ALLERGEN
	A1	156	TTSTIVSKI	0.4984	-0.1118
	B39	266	VNSKGTAKL	1.4561	-0.29414
	B44	332	WEKKAKEGI	0.4698	-0.3476
	A2	105	YQFAVSQMA	0.6771	-0.23852
	B62	105		0.6771	-0.23852
	B39	430	YSGSSTSKL	1.2955	-0.54565
The best binding allele only include those with an IC50 less than 500 and RANK% less than or equal to 2%
