# Supplementary material for: Immunoinformatics Approach Toward the Introduction of a Novel Multi-Epitope Vaccine Against Clostridium difficile
Source: Front Immunol. 2022 May 26;13:887061. doi: 10.3389/fimmu.2022.887061 (PMC9204425; doi:10.3389/fimmu.2022.887061)
Supplement: Supplementary file 3 [file Table_2.xlsx]

## Sheet: Sheet1
The predicted Helper T lymphocyte (HTL) epitopes of CdeC and FliD with antigenicity greater than 0.4
Protein	Start position	Epitope	Best binding allele	Core Sequences	Rank-EL%	IC50	Antigenicity	Toxicity	Allergenicity	INF-γ	IL-4	Similarity with human proteins
CdeC	309	TLRQEYQTNLTVDCI	HLA-DRB3*0202	YQTNLTVDC	1.47	237.83	0.8131	Non-Toxin	PROBABLE NON-ALLERGEN	－
	22	EEVYTDEINSEDMRG	HLA-DRB1*0405	YTDEINSED	0.16	634.52	1.5243	Non-Toxin	PROBABLE NON-ALLERGEN	－
	22		HLA-DRB1*0401	YTDEINSED	1.22	1479.67	1.5243	Non-Toxin	PROBABLE NON-ALLERGEN
	21	EEEVYTDEINSEDMR	HLA-DRB3*0101	VYTDEINSE	1.89	884.76	1.4022	Non-Toxin	PROBABLE ALLERGEN
	21		HLA-DRB1*0401	YTDEINSED	1.62	1526.9	1.4022	Non-Toxin	PROBABLE ALLERGEN
	21		HLA-DRB1*0405	YTDEINSED	0.2	601.47	1.4022	Non-Toxin	PROBABLE ALLERGEN
	23	EVYTDEINSEDMRGF	HLA-DRB1*0405	YTDEINSED	0.71	913.06	1.1658	Non-Toxin	PROBABLE NON-ALLERGEN	－
	216	ETTFEFAVCGERNAE	HLA-DRB5*0101	FEFAVCGER	1.83	435.97	1.1654	Non-Toxin	PROBABLE ALLERGEN
	20	NEEEVYTDEINSEDM	HLA-DRB1*0405	YTDEINSED	0.65	965.24	1.049	Non-Toxin	PROBABLE ALLERGEN
	141	MQFQTFTDATGPNGE	HLA-DRB1*0404	FQTFTDATG	1.81	438.08	0.8307	Non-Toxin	PROBABLE NON-ALLERGEN	－
	141		HLA-DRB1*0405	FQTFTDATG	1.51	312.69	0.8307	Non-Toxin	PROBABLE NON-ALLERGEN
	121	NFSVSNAVPFAIEAN	HLA-DRB1*0901	VSNAVPFAI	1.22	17.77	0.8237	Non-Toxin	PROBABLE NON-ALLERGEN	－
	289	EFTFNTLSAPICLPA	HLA-DRB1*0101	FNTLSAPIC	0.7	10.78	0.797	Non-Toxin	PROBABLE NON-ALLERGEN	－
	140	TMQFQTFTDATGPNG	HLA-DRB1*0401	FQTFTDATG	1.07	381.17	0.7709	Non-Toxin	PROBABLE NON-ALLERGEN	－
	140		HLA-DRB1*0404	FQTFTDATG	0.64	318.34	0.7709	Non-Toxin	PROBABLE NON-ALLERGEN
	140		HLA-DRB1*0405	FQTFTDATG	0.57	216.79	0.7709	Non-Toxin	PROBABLE NON-ALLERGEN
	288	VEFTFNTLSAPICLP	HLA-DRB1*0101	FNTLSAPIC	1.12	13.78	0.7666	Non-Toxin	PROBABLE NON-ALLERGEN	－
	310	LRQEYQTNLTVDCIG	HLA-DRB3*0202	YQTNLTVDC	0.64	196.64	0.6763	Non-Toxin	PROBABLE ALLERGEN
	139	DTMQFQTFTDATGPN	HLA-DRB1*0401	FQTFTDATG	1.64	408.43	0.6731	Non-Toxin	PROBABLE ALLERGEN
	139		HLA-DRB1*0404	FQTFTDATG	0.9	309.25	0.6731	Non-Toxin	PROBABLE ALLERGEN
	139		HLA-DRB1*0405	FQTFTDATG	0.68	193.05	0.6731	Non-Toxin	PROBABLE ALLERGEN
	336	CEPFYELIIPNDIDL	HLA-DRB1*0701	YELIIPNDI	0.76	31.75	0.6574	Non-Toxin	PROBABLE NON-ALLERGEN	—
	336		HLA-DRB1*0101	YELIIPNDI	1.3	12.61	0.6574	Non-Toxin	PROBABLE NON-ALLERGEN
	336		HLA-DRB1*0405	FYELIIPND	1.92	39.58	0.6574	Non-Toxin	PROBABLE NON-ALLERGEN
	336		HLA-DRB1*0901	YELIIPNDI	0.6	57.91	0.6574	Non-Toxin	PROBABLE NON-ALLERGEN
	365	QIVVLASPNPIQPRL	HLA-DRB1*0701	VVLASPNPI	1.99	22.07	0.6364	Non-Toxin	PROBABLE ALLERGEN
	365		HLA-DRB1*0401	VLASPNPIQ	1.84	58.03	0.6364	Non-Toxin	PROBABLE ALLERGEN
	365		HLA-DRB1*0404	VLASPNPIQ	0.85	32.07	0.6364	Non-Toxin	PROBABLE ALLERGEN
	365		HLA-DRB1*0901	VVLASPNPI	1.01	31.32	0.6364	Non-Toxin	PROBABLE ALLERGEN
	365		HLA-DRB1*1302	VVLASPNPI	1.29	12.25	0.6364	Non-Toxin	PROBABLE ALLERGEN
	175	QASVTIEKICLSNDG	HLA-DRB4*0101	VTIEKICLS	1.53	328.8	0.5098	Non-Toxin	PROBABLE ALLERGEN
	311	RQEYQTNLTVDCIGK	HLA-DRB3*0202	YQTNLTVDC	0.32	117.59	0.4892	Toxin	PROBABLE NON-ALLERGEN	－
	120	RNFSVSNAVPFAIEA	HLA-DRB1*0701	FSVSNAVPF	0.35	5.99	0.4815	Non-Toxin	PROBABLE NON-ALLERGEN	+	+	－
	120		HLA-DRB1*0901	FSVSNAVPF	0.22	11.96	0.4815	Non-Toxin	PROBABLE NON-ALLERGEN
	165	EVFGSIPSAGQASVT	HLA-DRB1*0401	FGSIPSAGQ	1.71	91.27	0.4803	Non-Toxin	PROBABLE NON-ALLERGEN	－
	312	QEYQTNLTVDCIGKS	HLA-DRB3*0202	YQTNLTVDC	1.32	286.19	0.4653	Toxin	PROBABLE NON-ALLERGEN	－
	335	CCEPFYELIIPNDID	HLA-DRB1*0701	YELIIPNDI	0.7	42.93	0.4496	Toxin	PROBABLE NON-ALLERGEN	－
	335		HLA-DRB1*0101	YELIIPNDI	1.66	20.16	0.4496	Toxin	PROBABLE NON-ALLERGEN
	335		HLA-DRB1*0405	FYELIIPND	1.4	51.08	0.4496	Toxin	PROBABLE NON-ALLERGEN
	335		HLA-DRB1*0901	YELIIPNDI	0.56	73.48	0.4496	Toxin	PROBABLE NON-ALLERGEN
	186	SNDGIVIDTGMTTLE	HLA-DRB1*0301	IVIDTGMTT	0.85	84.77	0.4337	Non-Toxin	PROBABLE NON-ALLERGEN	－
	186		HLA-DRB3*0101	IVIDTGMTT	0.6	59.83	0.4337	Non-Toxin	PROBABLE NON-ALLERGEN
	118	SPRNFSVSNAVPFAI	HLA-DRB1*0701	FSVSNAVPF	0.08	5.39	0.421	Non-Toxin	PROBABLE NON-ALLERGEN	－
	118		HLA-DRB3*0101	FSVSNAVPF	1.23	38.1	0.421	Non-Toxin	PROBABLE NON-ALLERGEN
	118		HLA-DRB3*0202	FSVSNAVPF	1.25	21.34	0.421	Non-Toxin	PROBABLE NON-ALLERGEN
	118		HLA-DRB1*0901	FSVSNAVPF	0.06	11.75	0.421	Non-Toxin	PROBABLE NON-ALLERGEN
	118		HLA-DRB1*1302	FSVSNAVPF	0.98	9.78	0.421	Non-Toxin	PROBABLE NON-ALLERGEN
FliD	102	KINYQFAVSQMAEPA	HLA-DRB1*0103	YQFAVSQMA	0.11	109.18	0.8014	Non-Toxin	PROBABLE NON-ALLERGEN	－
	102		HLA-DRB1*0701	YQFAVSQMA	0.26	35.22	0.8014	Non-Toxin	PROBABLE NON-ALLERGEN
	102		HLA-DRB5*0101	YQFAVSQMA	0.76	54.53	0.8014	Non-Toxin	PROBABLE NON-ALLERGEN
	102		HLA-DRB1*0101	YQFAVSQMA	0.06	5.37	0.8014	Non-Toxin	PROBABLE NON-ALLERGEN
	102		HLA-DRB1*0401	YQFAVSQMA	0.24	26.35	0.8014	Non-Toxin	PROBABLE NON-ALLERGEN
	102		HLA-DRB1*0901	YQFAVSQMA	0.02	25.71	0.8014	Non-Toxin	PROBABLE NON-ALLERGEN
	102		HLA-DRB1*1101	YQFAVSQMA	1.84	92.79	0.8014	Non-Toxin	PROBABLE NON-ALLERGEN
	102		HLA-DRB3*0202	YQFAVSQMA	1.05	224.3	0.8014	Non-Toxin	PROBABLE NON-ALLERGEN
	101	EKINYQFAVSQMAEP	HLA-DRB1*0103	YQFAVSQMA	0.22	157.89	0.6612	Non-Toxin	PROBABLE NON-ALLERGEN	－
	101		HLA-DRB1*0701	YQFAVSQMA	0.33	38.18	0.6612	Non-Toxin	PROBABLE NON-ALLERGEN
	101		HLA-DRB5*0101	YQFAVSQMA	1.08	66.02	0.6612	Non-Toxin	PROBABLE NON-ALLERGEN
	101		HLA-DRB1*0101	YQFAVSQMA	0.12	5.98	0.6612	Non-Toxin	PROBABLE NON-ALLERGEN
	101		HLA-DRB1*0401	YQFAVSQMA	0.35	28.75	0.6612	Non-Toxin	PROBABLE NON-ALLERGEN
	101		HLA-DRB1*0901	YQFAVSQMA	0.04	28.28	0.6612	Non-Toxin	PROBABLE NON-ALLERGEN
	101		HLA-DRB3*0202	YQFAVSQMA	1.4	271.43	0.6612	Non-Toxin	PROBABLE NON-ALLERGEN
	70	PNSIVSEKAYSSTRI	HLA-DRB1*0103	IVSEKAYSS	0.24	377.3	0.5437	Non-Toxin	PROBABLE ALLERGEN
	70		HLA-DRB1*1501	IVSEKAYSS	1.61	130.84	0.5437	Non-Toxin	PROBABLE ALLERGEN
	70		HLA-DRB4*0101	IVSEKAYSS	0.9	229.14	0.5437	Non-Toxin	PROBABLE ALLERGEN
	70		HLA-DRB5*0101	IVSEKAYSS	1.17	178.09	0.5437	Non-Toxin	PROBABLE ALLERGEN
	70		HLA-DRB1*0101	IVSEKAYSS	0.43	17.8	0.5437	Non-Toxin	PROBABLE ALLERGEN
	70		HLA-DRB1*0401	IVSEKAYSS	1.29	143.2	0.5437	Non-Toxin	PROBABLE ALLERGEN
	70		HLA-DRB1*0404	IVSEKAYSS	1.12	111.51	0.5437	Non-Toxin	PROBABLE ALLERGEN
	70		HLA-DRB1*1302	IVSEKAYSS	1.29	329.44	0.5437	Non-Toxin	PROBABLE ALLERGEN
	69	SPNSIVSEKAYSSTR	HLA-DRB1*0103	IVSEKAYSS	0.26	556.21	0.709	Non-Toxin	PROBABLE ALLERGEN
	69		HLA-DRB1*1501	IVSEKAYSS	1.61	323.18	0.709	Non-Toxin	PROBABLE ALLERGEN
	69		HLA-DRB4*0101	IVSEKAYSS	0.88	344.09	0.709	Non-Toxin	PROBABLE ALLERGEN
	69		HLA-DRB5*0101	IVSEKAYSS	1.13	274.67	0.709	Non-Toxin	PROBABLE ALLERGEN
	69		HLA-DRB1*0101	IVSEKAYSS	0.42	26.03	0.7090	Non-Toxin	PROBABLE ALLERGEN
	69		HLA-DRB1*0401	IVSEKAYSS	1.14	199.93	0.709	Non-Toxin	PROBABLE ALLERGEN
	69		HLA-DRB1*0404	IVSEKAYSS	1.03	164.65	0.709	Non-Toxin	PROBABLE ALLERGEN
	69		HLA-DRB1*1302	IVSEKAYSS	1.39	611.57	0.7090	Non-Toxin	PROBABLE ALLERGEN
	88	DESIIVAKGSAGAEK	HLA-DRB1*0103	IIVAKGSAG	0.3	289.69	0.652	Non-Toxin	PROBABLE ALLERGEN
	88		HLA-DRB1*1501	IIVAKGSAG	1.1	339.59	0.652	Non-Toxin	PROBABLE ALLERGEN
	88		HLA-DRB4*0101	IIVAKGSAG	1.29	681.75	0.652	Non-Toxin	PROBABLE ALLERGEN
	88		HLA-DRB5*0101	IIVAKGSAG	0.99	315.29	0.652	Non-Toxin	PROBABLE ALLERGEN
	88		HLA-DRB1*0101	IIVAKGSAG	0.35	23.58	0.652	Non-Toxin	PROBABLE ALLERGEN
	88		HLA-DRB1*0401	IIVAKGSAG	1.15	425.08	0.652	Non-Toxin	PROBABLE ALLERGEN
	88		HLA-DRB1*0404	IIVAKGSAG	0.42	183.97	0.652	Non-Toxin	PROBABLE ALLERGEN
	88		HLA-DRB1*0901	IIVAKGSAG	1.35	281.91	0.652	Non-Toxin	PROBABLE ALLERGEN
	88		HLA-DRB1*1302	IIVAKGSAG	0.92	380.19	0.6520	Non-Toxin	PROBABLE ALLERGEN
	88		HLA-DRB3*0202	IIVAKGSAG	1.59	1236.03	0.6520	Non-Toxin	PROBABLE ALLERGEN
	89	ESIIVAKGSAGAEKI	HLA-DRB1*0103	IVAKGSAGA	0.53	224.15	0.5405	Non-Toxin	PROBABLE ALLERGEN
	89		HLA-DRB1*0101	IIVAKGSAG	1.2	19.25	0.5405	Non-Toxin	PROBABLE ALLERGEN
	89		HLA-DRB1*0404	IIVAKGSAG	1.23	138.64	0.5405	Non-Toxin	PROBABLE ALLERGEN
	100	AEKINYQFAVSQMAE	HLA-DRB1*0103	YQFAVSQMA	0.93	218.58	0.8263	Non-Toxin	PROBABLE NON-ALLERGEN	+	+	－
	100		HLA-DRB1*0701	YQFAVSQMA	0.86	38.8	0.8263	Non-Toxin	PROBABLE NON-ALLERGEN
	100		HLA-DRB4*0101	INYQFAVSQ	1.82	181.32	0.8263	Non-Toxin	PROBABLE NON-ALLERGEN
	100		HLA-DRB1*0101	YQFAVSQMA	0.63	6.42	0.8263	Non-Toxin	PROBABLE NON-ALLERGEN
	100		HLA-DRB1*0401	YQFAVSQMA	1.03	33.58	0.8263	Non-Toxin	PROBABLE NON-ALLERGEN
	100		HLA-DRB1*0901	YQFAVSQMA	0.21	30.48	0.8263	Non-Toxin	PROBABLE NON-ALLERGEN
	87	SDESIIVAKGSAGAE	HLA-DRB1*0103	IIVAKGSAG	0.93	528.28	0.6732	Non-Toxin	PROBABLE NON-ALLERGEN	—
	87		HLA-DRB1*1501	IIVAKGSAG	1.81	511.98	0.6732	Non-Toxin	PROBABLE NON-ALLERGEN
	87		HLA-DRB1*0101	IIVAKGSAG	0.67	33.04	0.6732	Non-Toxin	PROBABLE NON-ALLERGEN
	87		HLA-DRB1*0404	IIVAKGSAG	0.81	256.21	0.6732	Non-Toxin	PROBABLE NON-ALLERGEN
	68	NSPNSIVSEKAYSST	HLA-DRB1*0103	IVSEKAYSS	0.94	1023.8	0.5814	Non-Toxin	PROBABLE ALLERGEN
	68		HLA-DRB1*0101	IVSEKAYSS	1.19	41.4	0.5814	Non-Toxin	PROBABLE ALLERGEN
	225	GNKVASVYGKNLEAD	HLA-DRB1*0103	VASVYGKNL	0.99	1810.9	1.1909	Non-Toxin	PROBABLE ALLERGEN
	225		HLA-DRB1*0701	VASVYGKNL	1.94	562.59	1.1909	Non-Toxin	PROBABLE ALLERGEN
	225		HLA-DRB1*0101	VASVYGKNL	1.71	153.54	1.1909	Non-Toxin	PROBABLE ALLERGEN
	103	INYQFAVSQMAEPAK	HLA-DRB1*0103	YQFAVSQMA	1.02	252.49	0.492	Non-Toxin	PROBABLE NON-ALLERGEN	—
	103		HLA-DRB1*0701	YQFAVSQMA	1.52	57.2	0.492	Non-Toxin	PROBABLE NON-ALLERGEN
	103		HLA-DRB1*0101	YQFAVSQMA	0.69	7.03	0.492	Non-Toxin	PROBABLE NON-ALLERGEN
	103		HLA-DRB1*0401	YQFAVSQMA	1.68	39.58	0.492	Non-Toxin	PROBABLE NON-ALLERGEN
	103		HLA-DRB1*0901	YQFAVSQMA	0.26	33.84	0.492	Non-Toxin	PROBABLE NON-ALLERGEN
	71	NSIVSEKAYSSTRIT	HLA-DRB1*0103	IVSEKAYSS	1.16	514.44	0.5599	Non-Toxin	PROBABLE ALLERGEN
	71		HLA-DRB1*0101	IVSEKAYSS	1.69	17.46	0.5599	Non-Toxin	PROBABLE ALLERGEN
	173	IKASYSEMTGELIIS	HLA-DRB1*0103	YSEMTGELI	1.35	577.13	0.4932	Non-Toxin	PROBABLE ALLERGEN
	173		HLA-DRB1*0101	YSEMTGELI	0.17	8.37	0.4932	Non-Toxin	PROBABLE ALLERGEN
	173		HLA-DRB1*0901	YSEMTGELI	1.14	100.68	0.4932	Non-Toxin	PROBABLE ALLERGEN
	224	SGNKVASVYGKNLEA	HLA-DRB1*0103	VASVYGKNL	1.71	1781.81	1.2042	Non-Toxin	PROBABLE ALLERGEN
	427	VYEYSGSSTSKLPKK	HLA-DRB1*0701	YSGSSTSKL	0.38	49.47	0.9593	Non-Toxin	PROBABLE NON-ALLERGEN	－
	427		HLA-DRB1*0901	YSGSSTSKL	0.15	59.23	0.9593	Non-Toxin	PROBABLE NON-ALLERGEN
	426	IVYEYSGSSTSKLPK	HLA-DRB1*0701	YSGSSTSKL	0.6	51.78	0.8069	Non-Toxin	PROBABLE NON-ALLERGEN	－
	426		HLA-DRB1*0901	YSGSSTSKL	0.27	54.38	0.8069	Non-Toxin	PROBABLE NON-ALLERGEN
	425	DIVYEYSGSSTSKLP	HLA-DRB1*0701	YEYSGSSTS	0.74	66.46	0.8079	Non-Toxin	PROBABLE ALLERGEN
	425		HLA-DRB1*0401	YEYSGSSTS	0.75	100.28	0.8079	Non-Toxin	PROBABLE ALLERGEN
	425		HLA-DRB1*0901	YEYSGSSTS	0.25	69.16	0.8079	Non-Toxin	PROBABLE ALLERGEN
	428	YEYSGSSTSKLPKKA	HLA-DRB1*0701	YSGSSTSKL	1.34	98.31	1.0243	Non-Toxin	PROBABLE NON-ALLERGEN	—
	428		HLA-DRB1*0901	YSGSSTSKL	0.72	106.9	1.0243	Non-Toxin	PROBABLE NON-ALLERGEN
	117	KFTIKLNSSEPIVRQ	HLA-DRB1*0701	IKLNSSEPI	1.42	22.42	0.932	Non-Toxin	PROBABLE NON-ALLERGEN	—
	117		HLA-DRB3*0101	IKLNSSEPI	1.66	70.4	0.9320	Non-Toxin	PROBABLE NON-ALLERGEN
	117		HLA-DRB1*1302	IKLNSSEPI	0.02	4.35	0.9320	Non-Toxin	PROBABLE NON-ALLERGEN
	117		HLA-DRB3*0202	IKLNSSEPI	0.05	5.44	0.932	Non-Toxin	PROBABLE NON-ALLERGEN
	116	AKFTIKLNSSEPIVR	HLA-DRB1*0701	IKLNSSEPI	1.85	21.95	0.896	Non-Toxin	PROBABLE NON-ALLERGEN	—
	116		HLA-DRB3*0101	IKLNSSEPI	1.97	72.44	0.8960	Non-Toxin	PROBABLE NON-ALLERGEN
	116		HLA-DRB1*1302	IKLNSSEPI	0.05	4.25	0.896	Non-Toxin	PROBABLE NON-ALLERGEN
	116		HLA-DRB3*0202	IKLNSSEPI	0.08	5.4	0.896	Non-Toxin	PROBABLE NON-ALLERGEN
	424	KDIVYEYSGSSTSKL	HLA-DRB1*0701	YEYSGSSTS	1.92	68.23	0.6144	Non-Toxin	PROBABLE ALLERGEN
	424		HLA-DRB1*1501	VYEYSGSST	0.73	103	0.6144	Non-Toxin	PROBABLE ALLERGEN
	424		HLA-DRB1*0401	IVYEYSGSS	0.69	71.06	0.6144	Non-Toxin	PROBABLE ALLERGEN
	424		HLA-DRB1*0404	IVYEYSGSS	1.37	139.32	0.6144	Non-Toxin	PROBABLE ALLERGEN
	424		HLA-DRB1*0901	YEYSGSSTS	1	69.7	0.6144	Non-Toxin	PROBABLE ALLERGEN
	423	LKDIVYEYSGSSTSK	HLA-DRB1*1501	VYEYSGSST	0.59	123.5	0.7199	Non-Toxin	PROBABLE ALLERGEN
	423		HLA-DRB4*0101	IVYEYSGSS	2	536.14	0.7199	Non-Toxin	PROBABLE ALLERGEN
	423		HLA-DRB1*0401	IVYEYSGSS	0.41	73.75	0.7199	Non-Toxin	PROBABLE ALLERGEN
	423		HLA-DRB1*0404	IVYEYSGSS	0.73	86.07	0.7199	Non-Toxin	PROBABLE ALLERGEN
	423		HLA-DRB1*0901	YEYSGSSTS	1.38	182.18	0.7199	Non-Toxin	PROBABLE ALLERGEN
	404	YKTLAGYSSNYDDKG	HLA-DRB1*1501	LAGYSSNYD	0.88	344.61	0.616	Non-Toxin	PROBABLE NON-ALLERGEN	—
	404		HLA-DRB1*0405	LAGYSSNYD	1.49	380.82	0.616	Non-Toxin	PROBABLE NON-ALLERGEN
	126	EPIVRQFPPNASGAS	HLA-DRB1*1501	VRQFPPNAS	1.17	251.73	0.8662	Non-Toxin	PROBABLE ALLERGEN
	126		HLA-DRB4*0101	IVRQFPPNA	0.75	142.38	0.8662	Non-Toxin	PROBABLE ALLERGEN
	126		HLA-DRB1*0404	VRQFPPNAS	1.16	146.8	0.8662	Non-Toxin	PROBABLE ALLERGEN
	403	VYKTLAGYSSNYDDK	HLA-DRB1*1501	LAGYSSNYD	1.38	282.7	0.4187	Non-Toxin	PROBABLE NON-ALLERGEN	—
	403		HLA-DRB1*0405	LAGYSSNYD	1.97	254.62	0.4187	Non-Toxin	PROBABLE NON-ALLERGEN
	196	DINLKVIGNDNLAQQ	HLA-DRB4*0101	LKVIGNDNL	0.6	154.64	1.2171	Non-Toxin	PROBABLE NON-ALLERGEN	—
	196		HLA-DRB1*0404	LKVIGNDNL	0.93	112.35	1.2171	Non-Toxin	PROBABLE NON-ALLERGEN
	196		HLA-DRB1*1302	VIGNDNLAQ	1.64	72.4	1.2171	Non-Toxin	PROBABLE NON-ALLERGEN
	125	SEPIVRQFPPNASGA	HLA-DRB1*1501	VRQFPPNAS	1.42	246.7	0.6765	Non-Toxin	PROBABLE ALLERGEN
	125		HLA-DRB4*0101	IVRQFPPNA	0.44	132.05	0.6765	Non-Toxin	PROBABLE ALLERGEN
	125		HLA-DRB1*0404	VRQFPPNAS	1.08	133.52	0.6765	Non-Toxin	PROBABLE ALLERGEN
	125		HLA-DRB1*0401	IVRQFPPNA	1.96	221.08	0.6765	Non-Toxin	PROBABLE ALLERGEN
	405	KTLAGYSSNYDDKGM	HLA-DRB1*1501	LAGYSSNYD	1.69	662.79	0.5498	Non-Toxin	PROBABLE NON-ALLERGEN	—
	422	KLKDIVYEYSGSSTS	HLA-DRB1*1501	VYEYSGSST	1.7	214.44	0.7466	Non-Toxin	PROBABLE ALLERGEN
	422		HLA-DRB1*0401	IVYEYSGSS	1.16	117.79	0.7466	Non-Toxin	PROBABLE ALLERGEN
	422		HLA-DRB1*0404	IVYEYSGSS	1.26	111.92	0.7466	Non-Toxin	PROBABLE ALLERGEN
	195	SDINLKVIGNDNLAQ	HLA-DRB1*1501	LKVIGNDNL	1.97	231.41	0.9906	Non-Toxin	PROBABLE ALLERGEN
	195		HLA-DRB4*0101	LKVIGNDNL	0.88	174.94	0.9906	Non-Toxin	PROBABLE ALLERGEN
	195		HLA-DRB1*0404	LKVIGNDNL	1.66	152.51	0.9906	Non-Toxin	PROBABLE ALLERGEN
	254	QNSFNIDNIDYNVNS	HLA-DRB3*0101	FNIDNIDYN	1.11	147.38	1.0266	Non-Toxin	PROBABLE NON-ALLERGEN	+	+	—
	254		HLA-DRB4*0101	FNIDNIDYN	0.92	1339.45	1.0266	Non-Toxin	PROBABLE NON-ALLERGEN
	254		HLA-DRB1*0401	FNIDNIDYN	1.39	365.28	1.0266	Non-Toxin	PROBABLE NON-ALLERGEN
	253	EQNSFNIDNIDYNVN	HLA-DRB3*0101	FNIDNIDYN	1.27	146.14	0.9812	Non-Toxin	PROBABLE NON-ALLERGEN	－
	253		HLA-DRB4*0101	FNIDNIDYN	1.24	1530.11	0.9812	Non-Toxin	PROBABLE NON-ALLERGEN
	253		HLA-DRB1*0401	FNIDNIDYN	1.83	433.83	0.9812	Non-Toxin	PROBABLE NON-ALLERGEN
	233	GKNLEADVTDEHGRV	HLA-DRB3*0101	LEADVTDEH	1.85	1141.43	1.4878	Non-Toxin	PROBABLE NON-ALLERGEN	－
	233		HLA-DRB4*0101	LEADVTDEH	0.64	3973.7	1.4878	Non-Toxin	PROBABLE NON-ALLERGEN
	233		HLA-DRB1*0401	LEADVTDEH	1.24	2060.99	1.4878	Non-Toxin	PROBABLE NON-ALLERGEN
	252	KEQNSFNIDNIDYNV	HLA-DRB3*0101	FNIDNIDYN	1.86	143.45	1.0374	Non-Toxin	PROBABLE NON-ALLERGEN	－
	124	SSEPIVRQFPPNASG	HLA-DRB4*0101	IVRQFPPNA	0.61	170.44	0.7134	Non-Toxin	PROBABLE NON-ALLERGEN	－
	124		HLA-DRB1*0404	VRQFPPNAS	1.93	189.69	0.7134	Non-Toxin	PROBABLE NON-ALLERGEN
	232	YGKNLEADVTDEHGR	HLA-DRB4*0101	LEADVTDEH	0.74	4677.39	1.4268	Non-Toxin	PROBABLE NON-ALLERGEN	－
	232		HLA-DRB1*0401	LEADVTDEH	1.46	2638.05	1.4268	Non-Toxin	PROBABLE NON-ALLERGEN
	214	DNGITFANDASGNKV	HLA-DRB4*0101	ITFANDASG	0.94	2001.89	0.8571	Non-Toxin	PROBABLE ALLERGEN
	214		HLA-DRB1*0401	ITFANDASG	0.33	276.07	0.8571	Non-Toxin	PROBABLE ALLERGEN
	214		HLA-DRB1*0404	ITFANDASG	0.02	211.53	0.8571	Non-Toxin	PROBABLE ALLERGEN
	214		HLA-DRB1*0405	ITFANDASG	1.77	1219.63	0.8571	Non-Toxin	PROBABLE ALLERGEN
	213	NDNGITFANDASGNK	HLA-DRB4*0101	ITFANDASG	1.06	2802.95	1.0073	Non-Toxin	PROBABLE ALLERGEN
	213		HLA-DRB1*0401	ITFANDASG	0.4	507.84	1.0073	Non-Toxin	PROBABLE ALLERGEN
	213		HLA-DRB1*0404	ITFANDASG	0.03	313.76	1.0073	Non-Toxin	PROBABLE ALLERGEN
	123	NSSEPIVRQFPPNAS	HLA-DRB4*0101	IVRQFPPNA	1.42	183.69	0.4061	toxin	PROBABLE ALLERGEN
	213	NDNGITFANDASGNK	HLA-DRB1*0405	ITFANDASG	1.8	1694.23	0.8571	Non-Toxin	PROBABLE ALLERGEN
	197	INLKVIGNDNLAQQI	HLA-DRB4*0101	LKVIGNDNL	1.56	112.15	0.8756	Non-Toxin	PROBABLE NON-ALLERGEN	－
	197		HLA-DRB1*1302	VIGNDNLAQ	1.88	51.85	0.8756	Non-Toxin	PROBABLE NON-ALLERGEN
	197		HLA-DRB3*0202	VIGNDNLAQ	1.24	108.47	0.8756	Non-Toxin	PROBABLE NON-ALLERGEN
	194	SSDINLKVIGNDNLA	HLA-DRB4*0101	LKVIGNDNL	1.94	219.66	1.1364	Non-Toxin	PROBABLE ALLERGEN
	231	VYGKNLEADVTDEHG	HLA-DRB4*0101	LEADVTDEH	1.95	5195.03	1.5077	Non-Toxin	PROBABLE NON-ALLERGEN	－
	234	KNLEADVTDEHGRVT	HLA-DRB4*0101	LEADVTDEH	1.98	4381.35	1.4052	Non-Toxin	PROBABLE NON-ALLERGEN	－
	172	DIKASYSEMTGELII	HLA-DRB1*0101	YSEMTGELI	0.63	10.46	0.8211	Non-Toxin	PROBABLE ALLERGEN
	86	SSDESIIVAKGSAGA	HLA-DRB1*0101	IIVAKGSAG	1.68	37.68	0.6095	Non-Toxin	PROBABLE NON-ALLERGEN	－
	86		HLA-DRB1*0404	IIVAKGSAG	1.78	278.59	0.6095	Non-Toxin	PROBABLE NON-ALLERGEN
	60	LYDKYLSVNSPNSIV	HLA-DRB1*0401	YLSVNSPNS	0.43	18.7	0.4265	Non-Toxin	PROBABLE ALLERGEN
	60		HLA-DRB1*0405	YLSVNSPNS	1.69	36.46	0.4265	Non-Toxin	PROBABLE ALLERGEN
	60		HLA-DRB1*1302	LSVNSPNSI	1.85	12.63	0.4265	Non-Toxin	PROBABLE ALLERGEN
	60		HLA-DRB3*0202	LSVNSPNSI	0.82	23.05	0.4265	Non-Toxin	PROBABLE ALLERGEN
	59	DLYDKYLSVNSPNSI	HLA-DRB1*0401	YLSVNSPNS	0.76	26.04	0.5110	Non-Toxin	PROBABLE NON-ALLERGEN	—
	62	DKYLSVNSPNSIVSE	HLA-DRB1*0401	YLSVNSPNS	0.91	26.76	0.4512	Non-Toxin	PROBABLE ALLERGEN
	62		HLA-DRB1*1302	LSVNSPNSI	0.38	12.9	0.4512	Non-Toxin	PROBABLE ALLERGEN
	62		HLA-DRB3*0202	LSVNSPNSI	0.32	21.26	0.4512	Non-Toxin	PROBABLE ALLERGEN
	215	NGITFANDASGNKVA	HLA-DRB1*0401	ITFANDASG	1.28	245.44	0.9774	Non-Toxin	PROBABLE ALLERGEN
	215		HLA-DRB1*0404	ITFANDASG	0.16	183.4	0.9774	Non-Toxin	PROBABLE ALLERGEN
	212	ANDNGITFANDASGN	HLA-DRB1*0401	ITFANDASG	1.49	1093.64	0.8732	Non-Toxin	PROBABLE NON-ALLERGEN	－
	212		HLA-DRB1*0404	ITFANDASG	0.19	547.24	0.8732	Non-Toxin	PROBABLE NON-ALLERGEN
	259	IDNIDYNVNSKGTAK	HLA-DRB1*0401	IDYNVNSKG	1.5	434.46	1.3604	Non-Toxin	PROBABLE NON-ALLERGEN	－
	259		HLA-DRB1*0404	IDYNVNSKG	1.04	462.59	1.3604	Non-Toxin	PROBABLE NON-ALLERGEN
	259		HLA-DRB1*1101	YNVNSKGTA	0.49	311.03	1.3604	Non-Toxin	PROBABLE NON-ALLERGEN
	259		HLA-DRB1*1302	IDYNVNSKG	0.08	147.39	1.3604	Non-Toxin	PROBABLE NON-ALLERGEN
	259		HLA-DRB3*0202	IDYNVNSKG	0.2	113.96	1.3604	Non-Toxin	PROBABLE NON-ALLERGEN
	381	KKGQISFNADTFSKA	HLA-DRB1*0401	ISFNADTFS	1.68	179.73	0.4637	Non-Toxin	PROBABLE ALLERGEN
	381		HLA-DRB1*0404	ISFNADTFS	1.08	260.65	0.4637	Non-Toxin	PROBABLE ALLERGEN
	381		HLA-DRB3*0202	ISFNADTFS	1.13	257.56	0.4637	Non-Toxin	PROBABLE ALLERGEN
	258	NIDNIDYNVNSKGTA	HLA-DRB1*0404	IDYNVNSKG	1.8	611.03	1.3187	Non-Toxin	PROBABLE NON-ALLERGEN	－
	258		HLA-DRB1*1302	IDYNVNSKG	0.7	180.43	1.3187	Non-Toxin	PROBABLE NON-ALLERGEN
	258		HLA-DRB3*0202	IDYNVNSKG	0.37	159.28	1.3187	Non-Toxin	PROBABLE NON-ALLERGEN
	271	TAKLTSVTDTEEAVK	HLA-DRB1*0405	LTSVTDTEE	0.34	436.11	0.6699	Non-Toxin	PROBABLE NON-ALLERGEN
	270	GTAKLTSVTDTEEAV	HLA-DRB1*0405	LTSVTDTEE	0.73	560.74	0.5877	Non-Toxin	PROBABLE ALLERGEN
	269	KGTAKLTSVTDTEEA	HLA-DRB1*0405	LTSVTDTEE	1.37	774.79	0.8210	Non-Toxin	PROBABLE NON-ALLERGEN	－
	451	SENVYSKQIAEQERN	HLA-DRB1*0405	YSKQIAEQE	1.49	503.87	0.808	Non-Toxin	PROBABLE NON-ALLERGEN	－
	441	KAGIEKTASASENVY	HLA-DRB1*0405	IEKTASASE	1.57	497.78	0.9501	Non-Toxin	PROBABLE ALLERGEN
	272	AKLTSVTDTEEAVKN	HLA-DRB1*0405	LTSVTDTEE	1.6	667.52	0.6522	Non-Toxin	PROBABLE NON-ALLERGEN	－
	452	ENVYSKQIAEQERNI	HLA-DRB1*0405	YSKQIAEQE	1.71	370.71	0.582	Non-Toxin	PROBABLE NON-ALLERGEN	－
	440	KKAGIEKTASASENV	HLA-DRB1*0405	IEKTASASE	1.76	666.62	0.8895	Non-Toxin	PROBABLE NON-ALLERGEN	－
	99	GAEKINYQFAVSQMA	HLA-DRB1*0901	YQFAVSQMA	1.32	35.37	0.8875	Non-Toxin	PROBABLE NON-ALLERGEN	－
	169	ADNDIKASYSEMTGE	HLA-DRB1*0901	IKASYSEMT	1.57	408.05	1.2685	Non-Toxin	PROBABLE ALLERGEN
	170	DNDIKASYSEMTGEL	HLA-DRB1*0901	IKASYSEMT	1.86	236.39	1.0219	Non-Toxin	PROBABLE ALLERGEN
	181	TGELIISRKQTGSSS	HLA-DRB1*1101	LIISRKQTG	0.3	67.5	0.4792	Non-Toxin	PROBABLE NON-ALLERGEN	+	+	－
	181		HLA-DRB1*1302	LIISRKQTG	0.46	767.81	0.4792	Non-Toxin	PROBABLE NON-ALLERGEN
	261	NIDYNVNSKGTAKLT	HLA-DRB1*1101	YNVNSKGTA	0.3	176.34	1.6126	Non-Toxin	PROBABLE NON-ALLERGEN	－
	261		HLA-DRB1*1302	YNVNSKGTA	0.43	180.79	1.6126	Non-Toxin	PROBABLE NON-ALLERGEN
	261		HLA-DRB3*0202	YNVNSKGTA	1.34	196.35	1.6126	Non-Toxin	PROBABLE NON-ALLERGEN
	260	DNIDYNVNSKGTAKL	HLA-DRB1*1101	YNVNSKGTA	0.37	190.51	1.3069	Non-Toxin	PROBABLE NON-ALLERGEN	－
	260		HLA-DRB1*1302	YNVNSKGTA	0.17	178.06	1.3069	Non-Toxin	PROBABLE NON-ALLERGEN
	260		HLA-DRB3*0202	IDYNVNSKG	0.36	164.93	1.3069	Non-Toxin	PROBABLE NON-ALLERGEN
	182	GELIISRKQTGSSSD	HLA-DRB1*1101	LIISRKQTG	0.8	79.46	0.4725	Non-Toxin	PROBABLE NON-ALLERGEN	+	+	－
	360	GDGKNIIALRKLGIN	HLA-DRB1*1101	IIALRKLGI	1.12	20.99	0.6227	Non-Toxin	PROBABLE NON-ALLERGEN	－
	360		HLA-DRB1*1302	IIALRKLGI	1.36	170.58	0.6227	Non-Toxin	PROBABLE NON-ALLERGEN
	262	IDYNVNSKGTAKLTS	HLA-DRB1*1101	YNVNSKGTA	1.13	179.56	1.5177	Non-Toxin	PROBABLE NON-ALLERGEN	－
	115	PAKFTIKLNSSEPIV	HLA-DRB1*1302	IKLNSSEPI	0.2	4.67	0.8169	Non-Toxin	PROBABLE ALLERGEN
	115		HLA-DRB3*0202	IKLNSSEPI	0.28	6.87	0.8169	Non-Toxin	PROBABLE ALLERGEN
	118	FTIKLNSSEPIVRQF	HLA-DRB1*1302	IKLNSSEPI	0.25	4.82	0.863	Non-Toxin	PROBABLE ALLERGEN
	118		HLA-DRB3*0202	IKLNSSEPI	0.27	6.76	0.863	Non-Toxin	PROBABLE ALLERGEN
	368	LRKLGINESENYNKK	HLA-DRB1*1302	LGINESENY	0.41	117.29	0.5312	Non-Toxin	PROBABLE NON-ALLERGEN	－
	368		HLA-DRB3*0202	LGINESENY	1.02	536.98	0.5312	Non-Toxin	PROBABLE NON-ALLERGEN
	369	RKLGINESENYNKKG	HLA-DRB1*1302	LGINESENY	1.03	183.32	0.8637	Non-Toxin	PROBABLE ALLERGEN
	369		HLA-DRB3*0202	LGINESENY	1.75	877.36	0.8637	Non-Toxin	PROBABLE ALLERGEN
	198	NLKVIGNDNLAQQIA	HLA-DRB1*1302	VIGNDNLAQ	1.31	51.24	0.4759	Non-Toxin	PROBABLE NON-ALLERGEN	－
	198		HLA-DRB3*0202	VIGNDNLAQ	0.84	82.87	0.4759	Non-Toxin	PROBABLE NON-ALLERGEN
	119	TIKLNSSEPIVRQFP	HLA-DRB1*1302	IKLNSSEPI	1.54	6.54	0.6737	Non-Toxin	PROBABLE ALLERGEN
	119		HLA-DRB3*0202	IKLNSSEPI	1.34	11.9	0.6737	Non-Toxin	PROBABLE ALLERGEN
	114	EPAKFTIKLNSSEPI	HLA-DRB1*1302	IKLNSSEPI	1.55	6.77	0.7519	Non-Toxin	PROBABLE ALLERGEN
	257	FNIDNIDYNVNSKGT	HLA-DRB3*0202	IDYNVNSKG	0.73	287.5	1.4781	Non-Toxin	PROBABLE ALLERGEN
	63	KYLSVNSPNSIVSEK	HLA-DRB3*0202	LSVNSPNSI	1.09	19.17	0.5513	Non-Toxin	PROBABLE ALLERGEN
	196	DINLKVIGNDNLAQQ	HLA-DRB3*0202	VIGNDNLAQ	1.68	202.33	1.2171	Non-Toxin	PROBABLE NON-ALLERGEN	－
	114	EPAKFTIKLNSSEPI	HLA-DRB3*0202	IKLNSSEPI	1.88	15.56	0.7519	Non-Toxin	PROBABLE ALLERGEN
The best binding allele only include those with an Rank-EL% less than or equal to 2%
