# Supplementary material for: Immunoinformatics Approach Toward the Introduction of a Novel Multi-Epitope Vaccine Against Clostridium difficile
Source: Front Immunol. 2022 May 26;13:887061. doi: 10.3389/fimmu.2022.887061 (PMC9204425; doi:10.3389/fimmu.2022.887061)
Supplement: Supplementary file 4 [file Table_3.xlsx]

## Sheet: Sheet1
The predicted B-cell epitopes of CdeC and FliD with antigenicity greater than o.4
Protein	Epitope	Start position	Score	Antigenicity	Toxicity	Allergenicity	Similarity with human proteins
CdeC	PCEMDSDECFENKCGP	96	0.91	0.5666	Toxin	PROBABLE NON-ALLERGEN	－
	DMRGFKKSHHHNGCNT	33	0.89	1.0467	Non-Toxin	PROBABLE NON-ALLERGEN	－
	TFEFAVCGERNAECCR	218	0.89	1.302	Toxin
	ECCRQGKGKSVAYKQR	230	0.88	1.584	Toxin
	VGRNCETTFEFAVCGE	211	0.86	1.4242	Non-Toxin	PROBABLE NON-ALLERGEN	－
	GCNTDNKCECHDECNP	45	0.85	0.5732	Toxin	PROBABLE NON-ALLERGEN	－
	PNPIQPRLVDTFSKVC	372	0.82	0.5933	Non-Toxin	PROBABLE NON-ALLERGEN	－
	RQEYQTNLTVDCIGKS	311	0.8	0.6031	Toxin	PROBABLE NON-ALLERGEN	－
	YTDEINSEDMRGFKKS	25	0.8	0.9188	Non-Toxin	PROBABLE NON-ALLERGEN	－
	PSAGQASVTIEKICLS	171	0.8	0.975	Non-Toxin	PROBABLE NON-ALLERGEN	－
	EVFGSIPSAGQASVTI	165	0.8	0.4953	Non-Toxin	PROBABLE NON-ALLERGEN	－
	SVTIEKICLSNDGIVI	177	0.77	0.3436	Non-Toxin	PROBABLE NON-ALLERGEN	－
	YVEFTFNTLSAPICLP	287	0.76	0.6860	Non-Toxin	PROBABLE NON-ALLERGEN	－
	LECNECCEPFYELIIP	330	0.75	0.4321	Toxin
	NFSVSNAVPFAIEANR	121	0.75	0.628	Non-Toxin	PROBABLE NON-ALLERGEN	－
	IVVLASPNPIQPRLVD	366	0.67	0.7298	Non-Toxin	PROBABLE NON-ALLERGEN	－
FliD	ISEQDTTSTIVSKINS	151	0.89	0.6703	Non-Toxin	PROBABLE ALLERGEN
	IVRQFPPNASGASSLT	128	0.87	0.8872	Non-Toxin	PROBABLE ALLERGEN
	ESIIVAKGSAGAEKIN	89	0.85	0.6273	Non-Toxin	PROBABLE ALLERGEN
	NGITFANDASGNKVAS	215	0.85	0.9998	Non-Toxin	PROBABLE ALLERGEN
	KLGINESENYNKKGQI	370	0.83	0.8274	Non-Toxin	PROBABLE ALLERGEN
	AQKEDMTTEEIEKWEK	319	0.83	0.4548	Non-Toxin	PROBABLE NON-ALLERGEN	－
	SLTIGDVNIPISEQDT	141	0.82	0.6157	Non-Toxin	PROBABLE ALLERGEN
	KLPKKAGIEKTASASE	437	0.81	0.6207	Non-Toxin	PROBABLE NON-ALLERGEN	－
	DIVYEYSGSSTSKLPK	425	0.81	0.7163	Non-Toxin	PROBABLE NON-ALLERGEN	－
	LTSVTDTEEAVKNMQA	274	0.8	0.536	Non-Toxin	PROBABLE NON-ALLERGEN	－
	HGRVTHISKEQNSFNI	244	0.79	0.9436	Non-Toxin	PROBABLE NON-ALLERGEN	－
	KKPKDYPPLTDAQKED	308	0.78	0.4191	Non-Toxin	PROBABLE NON-ALLERGEN	－
	FTIKLNSSEPIVRQFP	118	0.78	0.9729	Non-Toxin	PROBABLE ALLERGEN
	GIEKTASASENVYSKQ	443	0.77	0.9803	Non-Toxin	PROBABLE NON-ALLERGEN	－
	TGSSSDINLKVIGNDN	191	0.75	1.5057	Non-Toxin	PROBABLE ALLERGEN
	VSQMAEPAKFTIKLNS	109	0.75	0.5919	Non-Toxin	PROBABLE ALLERGEN
	ISPIRVTGLSGNFDME	4	0.74	0.894	Non-Toxin	PROBABLE NON-ALLERGEN	－
	SFNIDNIDYNVNSKGT	256	0.73	1.4706	Non-Toxin	PROBABLE ALLERGEN
	KVASVYGKNLEADVTD	227	0.73	1.0674	Non-Toxin	PROBABLE ALLERGEN
	GELIISRKQTGSSSDI	182	0.73	0.4845	Non-Toxin	PROBABLE NON-ALLERGEN	－
	AEKINYQFAVSQMAEP	100	0.73	0.6874	Non-Toxin	PROBABLE NON-ALLERGEN	－
	VSEKAYSSTRITSSDE	74	0.72	0.8249	Non-Toxin	PROBABLE ALLERGEN
	YDKYLSVNSPNSIVSE	61	0.72	0.4221	Non-Toxin	PROBABLE ALLERGEN
	SRLVEKMNDKEKRLYA	467	0.72	0.5526	Non-Toxin	PROBABLE NON-ALLERGEN	－
	GKNLEADVTDEHGRVT	233	0.72	1.5221	Non-Toxin	PROBABLE NON-ALLERGEN	－
	NASGASSLTIGDVNIP	135	0.68	1.1894	Non-Toxin	PROBABLE ALLERGEN
	KEKVDKAKQEQQIVKW	30	0.67	0.6406	Non-Toxin	PROBABLE NON-ALLERGEN	－
