# Supplementary material for: Immunoinformatics Approach Toward the Introduction of a Novel Multi-Epitope Vaccine Against Clostridium difficile
Source: Front Immunol. 2022 May 26;13:887061. doi: 10.3389/fimmu.2022.887061 (PMC9204425; doi:10.3389/fimmu.2022.887061)
Supplement: Supplementary file 5 [file Table_4.xlsx]

## Sheet: Φύλλο1
The prediction of lgA-specific B cell epitopes
Start position	Epitope	IgA score
42	STGGVWRISRAKDYPDNVMT	0.558
43	TGGVWRISRAKDYPDNVMTA	0.544
48	RISRAKDYPDNVMTAEMRKI	0.595
49	ISRAKDYPDNVMTAEMRKIA	0.63
50	SRAKDYPDNVMTAEMRKIAM	0.638
51	RAKDYPDNVMTAEMRKIAMA	0.774
52	AKDYPDNVMTAEMRKIAMAA	0.91
53	KDYPDNVMTAEMRKIAMAAV	0.963
54	DYPDNVMTAEMRKIAMAAVL	0.803
55	YPDNVMTAEMRKIAMAAVLS	0.739
56	PDNVMTAEMRKIAMAAVLSG	0.793
57	DNVMTAEMRKIAMAAVLSGM	0.524
105	KEDMTTEEIKKAVRAGGGCK	0.576
178	EKINYQFAVSQMAEKKTGEL	0.503
179	KINYQFAVSQMAEKKTGELI	0.608
184	FAVSQMAEKKTGELIISRKQ	0.513
185	AVSQMAEKKTGELIISRKQT	0.643
186	VSQMAEKKTGELIISRKQTG	0.734
187	SQMAEKKTGELIISRKQTGS	0.702
266	GPGGIEKTASASENVYSKQG	0.501
267	PGGIEKTASASENVYSKQGP	0.501
268	GGIEKTASASENVYSKQGPG	0.501
