# Supplementary material for: Immunoinformatics Approach Toward the Introduction of a Novel Multi-Epitope Vaccine Against Clostridium difficile
Source: Front Immunol. 2022 May 26;13:887061. doi: 10.3389/fimmu.2022.887061 (PMC9204425; doi:10.3389/fimmu.2022.887061)
Supplement: Supplementary file 6 [file Table_5.xlsx]

## Sheet: Sheet1
Statistics of vaccine-receptor docking complexes
	TLR2	TLR4	TLR5	HLA-A*0201	HLA-DRB1*0401
HADDOCK score	-40.4 +/- 12.0	-99.2 +/- 4.1	-101.2 +/- 5.1	-79.4 +/- 10.1	-54.0 +/- 3.0
Cluster size	12	141	63	15	54
RMSD from the overall lowest-energy structure	29.9 +/- 0.1	1.3 +/- 0.9	1.4 +/- 0.8	1.2 +/- 0.8	8.4 +/- 0.7
Van der Waals energy	-78.6 +/- 2.2	-78.6 +/- 5.3	-67.2 +/- 6.2	-90.0 +/- 10.9	-61.5 +/- 3.4
Electrostatic energy	-395.5 +/- 97.4	-270.6 +/- 11.0	-358.5 +/- 22.9	-300.8 +/- 20.4	-336.8 +/- 28.0
Desolvation energy	1.9 +/- 7.2	-27.8 +/- 3.8	-12.1 +/- 1.3	0.5 +/- 1.0	-4.0 +/- 1.2
Restraints violation energy	1153.9 +/- 39.4	613.3 +/- 77.1	497.5 +/- 71.7	703.2 +/- 102.0	788.2 +/- 100.8
Buried Surface Area	2728.5 +/- 119.6	2085.4 +/- 89.4	2161.5 +/- 101.8	3140.0 +/- 61.0	2286.5 +/- 127.6
Z-Score	-1.5	-1.2	-1.7	-2.2	-2.1
